# Supplementary material for: Classification-based comparison of pre-processing methods for interpretation of mass spectrometry generated clinical datasets
Source: Proteome Sci. 2009 May 14;7:19. doi: 10.1186/1477-5956-7-19 (PMC2689848; doi:10.1186/1477-5956-7-19)
Supplement: Additional file 6 — Comparison of classifiers and pre-processing methods (ovarian cancer dataset). Average classification accuracy on 1000 test sets (size of training sets: 14, size of test sets: 14) for each specific combination of pre-processing method and peak selection settings. [file 1477-5956-7-19-S6.xls]

## Sheet: ovarian cancer dataset
Comparison of classifiers and pre-processing methods (ovarian cancer dataset).
Classifiers were ranked by their average classification accuracy on 1000 test sets (size of training sets: 14, size of test sets: 14) for each specific combination
of chip type, pre-processing method and peak selection settings. Ranks are given between round brackets. The average rank of a classification method over all 18
datasets is given in column H. Each combination of chip type, pre-processing method and peak selection was also ranked by its average classification accuracy
on 1000 test sets for each classification method (ranks not shown here). The average rank over all classification methods is shown in rows 21, 36, and 51.
The rows and column labeled 'significance' give a letter-based representation of all-pairwise comparisons: common characters identify levels or groups that are
not significantly different (p<0.05, Wilcoxon-Nemenyi-McDonald-Thompson post-hoc test). Highest and lowest average accuracy per chip type are indicated in bold.
The heatmap of Figure 7 is a visualization of this table.
CM10	Ciphergen A (CM10)	Ciphergen B (CM10)	Ciphergen C (CM10)	Cromwell A (CM10)	Cromwell B (CM10)	Cromwell C (CM10)	average rank	significance
DLDA	68.55 (2)	72.407 (4)	71.371 (4)	74.293 (2)	72.986 (1)	72.207 (1)	2.4	b
DLDA (feature selection)	69.643 (1)	73.043 (2)	72.621 (1)	71.979 (5)	70.786 (4)	70.85 (3)	3.2	ab
Naive Bayes	63 (8)	67.193 (9)	66.05 (10)	67.971 (8)	64.893 (8)	62.186 (10)	8.4	c
Naive Bayes (feature selection)	67.086 (5)	68.507 (8)	71.086 (5)	68.514 (7)	68.329 (7)	66.921 (7)	6.7	ac
PCDA	66.614 (7)	70.471 (6)	70.436 (7)	72.643 (4)	70.571 (5)	67.571 (6)	4.9	b
PCDA (feature selection)	68.021 (3)	72.521 (3)	72.464 (2)	70.214 (6)	70.143 (6)	70.786 (4)	4.11111	ab
SVM	66.686 (6)	74.807 (1)	70.55 (6)	76.75 (1)	71.186 (3)	69.093 (5)	2.77778	b
SVM (feature selection)	67.179 (4)	72.064 (5)	72.014 (3)	73.121 (3)	71.25 (2)	71.814 (2)	3.94444	ab
Tree	61.507 (10)	67.079 (10)	69.35 (9)	58.364 (10)	61.529 (9)	63.043 (8)	9.55556	c
Tree (feature selection)	62.221 (9)	68.786 (7)	69.757 (8)	58.743 (9)	61.414 (10)	62.993 (9)	8.88889	c
average rank	13	5.3	6	7	8.8	9.7
significance	cde	abd	abd	abcd	abcde	bcde
Q10	Ciphergen A (Q10)	Ciphergen B (Q10)	Ciphergen C (Q10)	Cromwell A (Q10)	Cromwell B (Q10)	Cromwell C (Q10)
DLDA	65.179 (5)	70.729 (2)	70.521 (2)	69.593 (3)	64.871 (5)	65.3 (5)
DLDA (feature selection)	69.014 (1)	72.4 (1)	71.436 (1)	63.729 (5)	63.286 (6)	62.979 (6)
Naive Bayes	59.829 (8)	63.929 (8)	63.307 (10)	60.357 (8)	56.407 (10)	58.064 (8)
Naive Bayes (feature selection)	64.471 (6)	66.186 (7)	68.521 (6)	60.657 (7)	61.036 (7)	60.721 (7)
PCDA	62.057 (7)	67.086 (6)	67.057 (7)	77.143 (2)	73.643 (1)	72.071 (2)
PCDA (feature selection)	67.393 (4)	70.143 (3)	68.921 (5)	65.357 (4)	66.714 (3)	67.071 (4)
SVM	67.407 (3)	69.593 (4)	69.829 (3)	78.557 (1)	70.821 (2)	72.436 (1)
SVM (feature selection)	67.543 (2)	67.686 (5)	69.214 (4)	63.564 (6)	65.15 (4)	67.736 (3)
Tree	55.529 (10)	60.836 (10)	64.193 (9)	52.364 (10)	56.836 (9)	57.079 (10)
Tree (feature selection)	57.643 (9)	62.236 (9)	65.4 (8)	53.893 (9)	57.943 (8)	57.25 (9)
average rank	16	11.3	10	13.8	15	14.7
significance	e	cde	bcde	cde	ce	ce
CM10/Q10	Ciphergen A (CM10/Q10)	Ciphergen B (CM10/Q10)	Ciphergen C (CM10/Q10)	Cromwell A (CM10/Q10)	Cromwell B (CM10/Q10)	Cromwell C (CM10/Q10)
DLDA	72.414 (2)	77 (1)	77.371 (1)	77.979 (2)	76.721 (1)	75.914 (1)
DLDA (feature selection)	72.771 (1)	76.429 (2)	76.686 (3)	69.436 (6)	69.379 (5)	68.886 (5)
Naive Bayes	65.079 (8)	69.186 (8)	70.064 (8)	68.686 (7)	65.464 (8)	63.157 (8)
Naive Bayes (feature selection)	68.421 (7)	70.757 (7)	74.021 (6)	66.107 (8)	66.657 (7)	65.1 (7)
PCDA	70.143 (6)	73.329 (6)	72.757 (7)	76.571 (3)	73.714 (3)	72.5 (3)
PCDA (feature selection)	71.407 (3)	75.307 (4)	75.879 (4)	70.714 (4)	68.929 (6)	68.786 (6)
SVM	71.179 (4)	75.543 (3)	76.957 (2)	78.743 (1)	74.05 (2)	74.129 (2)
SVM (feature selection)	71.114 (5)	73.686 (5)	74.771 (5)	70.529 (5)	69.971 (4)	70.321 (4)
Tree	61.157 (10)	66.986 (10)	68.914 (10)	58.021 (10)	60.929 (9)	62.357 (9)
Tree (feature selection)	61.214 (9)	68.229 (9)	69.364 (9)	58.15 (9)	60.371 (10)	61.843 (10)
average rank	8.5	3.2	2	7.6	9.1	10
significance	abcde	ab	a	abcd	abcde	abcde
