# Supplementary material for: Classification-based comparison of pre-processing methods for interpretation of mass spectrometry generated clinical datasets
Source: Proteome Sci. 2009 May 14;7:19. doi: 10.1186/1477-5956-7-19 (PMC2689848; doi:10.1186/1477-5956-7-19)
Supplement: Additional file 7 — Comparison of classifiers and pre-processing methods (Gaucher dataset). Average classification accuracy on 500 test sets (size of training sets: 27, size of test sets: 12) for each specific combination of pre-processing method and peak selection settings. [file 1477-5956-7-19-S7.xls]

## Sheet: Gaucher dataset
Comparison of classifiers and pre-processing methods (Gaucher dataset).
Classifiers were ranked by their average classification accuracy on 500 test sets (size of training sets: 27, size of test sets: 12) for each specific combination of
pre-processing method and peak selection settings. Ranks are given between round brackets. The average rank of a classification method over all 6
datasets is given in column H. Each combination of pre-processing method and peak selection was also ranked by its average classification accuracy
on 500 test sets for each classification method (ranks not shown here). The average rank over all classification methods is shown in row 21.
The row and column labeled 'significance' give a letter-based representation of all-pairwise comparisons: common characters identify levels or groups that are
not significantly different (p<0.05, Wilcoxon-Nemenyi-McDonald-Thompson post-hoc test). Highest and lowest average accuracy are indicated in bold.
The heatmap of Figure 8 is a visualization of this table.
CM10	Ciphergen A (CM10)	Ciphergen B (CM10)	Ciphergen C (CM10)	Cromwell A (CM10)	Cromwell B (CM10)	Cromwell C (CM10)	average rank	significance
DLDA	79.283 (6)	77.217 (5)	76.6 (5)	72.017 (9)	72.967 (5)	71.683 (8)	6.33333	ab
DLDA (feature selection)	83.183 (4)	76.567 (7)	76.533 (6)	76.683 (8)	72.167 (8)	73.683 (6)	6.5	abc
Naive Bayes	74.617 (10)	76.667 (6)	73 (10)	68.95 (10)	68.033 (10)	64.767 (10)	9.33333	a
Naive Bayes (feature selection)	77.167 (7)	76.083 (8)	73.983 (9)	76.833 (7)	72.867 (6)	70.617 (9)	7.66667	ab
PCDA	82.933 (5)	78.45 (4)	80.6 (4)	79.133 (4)	80.85 (2)	77.583 (2)	3.5	bc
PCDA (feature selection)	84.917 (3)	83.133 (3)	81.667 (3)	78.283 (5.5)	74.183 (4)	72.817 (7)	4.25	abc
SVM	87.283 (1)	85.683 (2)	89.867 (1)	84.95 (1)	86.45 (1)	85.183 (1)	1.16667	c
SVM (feature selection)	86.067 (2)	86.2 (1)	84.367 (2)	78.283 (5.5)	75.833 (3)	75.867 (3)	2.75	bc
Tree	75.7 (8)	71.267 (10)	75.45 (7)	80.467 (3)	71.617 (9)	74.5 (5)	7	ab
Tree (feature selection)	75.667 (9)	71.367 (9)	75.4 (8)	81.133 (2)	72.217 (7)	74.683 (4)	6.5	ab
average rank	1.5	3.3	3	3.3	4.6	5.3
significance	b	ab	ab	ab	a	a
